# Supplementary material for: Activation, but not inhibition, of the indirect pathway disrupts choice rejection in a freely moving, multiple-choice foraging task
Source: Cell Rep. Author manuscript; Available in PMC 2023 Sep 6. (PMC10481643; doi:10.1016/j.celrep.2022.111129)
Supplement: 2 [file NIHMS1829251-supplement-2.xlsx]

## Sheet: Sheet1
Fig.	panel	n(N)	Statistical test	Results	p value	sig?
2	A		paired t tests: saline vs. CNO
		8(4)	D2-hM4Di	t7=9.114	<0.0001	****
		10(5)	D2-hM3Dq	t9=6.292	0.0001	***
		6(3)	D1-hM4Di	t5=3.182	0.0245	*
	E	6(2)	Z-score >=3 below pre stimulus firing rate		<0.01	**
	G		Two-sample Kolmogorov-Smirnov test pre- vs. post-CNO	D=0.9839	<0.0001	****
	I		2W RM ANOVA on effect of time x virus
		5,6(3,4)	Interaction (time x virus)	F(7,63)=15.64	<0.0001	****
			Time	F(1.376,12.38)=21.35	0.0002	***
			Virus	F(1,9)=16.95	0.0026	**
			Sidak's multiple comparisons test
			minute 4 DIO-hM3Dq vs. DIO-mCherry		0.0239	*
			minute 5 DIO-hM3Dq vs. DIO-mCherry		0.0289	*
			minute 6 DIO-hM3Dq vs. DIO-mCherry		0.0219	*
3	B	(21,12,11)	Welch's ANOVA test effect of virus in D2-Cre mice on choices to criterion; Acquisition	0.6366 (2.000, 19.40)	0.54	n.s.
	C	(21,12,11)	2W ANOVA on effect of virus x odor; Acquisition errors
			Interaction (virus x odor)	F(4,82)=0.26	0.9	n.s.
			Odor	F(1.411,57.86)=75.57	<0.0001	****
			Virus	F(2,41)=0.70	0.5	n.s.
	D	(21,12,11)	Kruskal-Wallis test effect of virus in D2-Cre mice on choices to criterion; Test	H(2)=12.45	0.002	**
			Uncorrected Dunn's test
			D2-mCherry vs. D2-hM4Di		0.5497	n.s.
			D2-mCherry vs. D2-hM3Dq		0.0005	***
			D2-hM4Di vs. D2-hM3Dq		0.0102	*
	E	(21,12,11)	Kruskal-Wallis test effect of virus in D2-Cre mice on nonrewarded choices; Test	H(2)=5.63	0.06	n.s.
			Uncorrected Dunn's test
			D2-mCherry vs. D2-hM4Di		0.25	n.s.
			D2-mCherry vs. D2-hM3Dq		0.019	*
			D2-hM4Di vs. D2-hM3Dq		0.28	n.s.
	F	(21,12,11)	Kruskal-Wallis test effect of virus in D2-Cre mice on choices to initially preferred odor; Test	H(2)=6.40	0.04	*
			Uncorrected Dunn's test
			D2-mCherry vs. D2-hM4Di		0.17	n.s.
			D2-mCherry vs. D2-hM3Dq		0.014	*
			D2-hM4Di vs. D2-hM3Dq		0.31	n.s.
	G	(21,11)	2W ANOVA on effect of virus x trial D2-mCherry vs. D2-hM3Dq; rewards
			Interaction (virus x trial)	F(10,300)=3.961	<0.0001	****
			Trial	F(1.646,49.49)=532.4	<0.0001	****
			Virus	F(1,30)=3.849	0.059	n.s.
	I	(10,6)	Mann-Whitney U test effect of virus in D1-Cre mice on choices to criterion; Acquisition		0.62	n.s.
	J	(10,6)	2W ANOVA on effect of virus x odor; Acquisition errors
			Interaction (virus x odor)	F(4,56)=0.45	0.77	n.s.
			Odor	F(1.126,31.52)=31.79	<0.0001	****
			Virus	F(2,28)=1.84	0.18	n.s.
	K		Mann-Whitney U test effect of virus in D1-Cre mice on choices to criterion; Test		0.0079	**
	L		Mann-Whitney U test effect of virus in D1-Cre mice on nonrewarded choices; Test		0.0114	*
	M		Mann-Whitney U test effect of virus in D1-Cre mice on choices to initially preferred odor; Test		0.0111	*
	N	(10,6)	2W ANOVA on effect of virus x trial D2-mCherry vs. D2-hM3Dq; rewards
			Interaction (virus x trial)	F(10.140)=2.58	0.0067	**
			Trial	F(1.545,21.62)= 107.7	<0.0001	****
			Virus	F(1,14)=2.687	0.123	n.s.
4	B	(21,12,11)	Sample-based test (Stan package) Da in D2-Cre groups
			D2-mCherry vs. D2-hM4Di		0.406	n.s.
			D2-mCherry vs. D2-hM3Dq		0.214	n.s.
			D2-hM4Di vs. D2-hM3Dq		0.817	n.s.
			Sample-based test (Stan package) Db in D2-Cre groups
			D2-mCherry vs. D2-hM4Di		0.0493	*
			D2-mCherry vs. D2-hM3Dq		0.5592	n.s.
			D2-hM4Di vs. D2-hM3Dq		0.0323	*
		(10,6)	Sample-based test (Stan package) Da in D1-Cre groups
			D1-mCherry vs. D1-hM4Di		0.9013	n.s.
			Sample-based test (Stan package) Db in D1-Cre groups
			D1-mCherry vs. D1-hM4Di		0.018	*
	C		Kruskal-Wallis test effect of virus in D2-Cre mice on fraction single entry choices; Test	H(2)=11.19	0.0037	**
			Dunn's multiple comparisons test
			D2-mCherry vs. D2-hM4Di		>0.999	n.s.
			D2-mCherry vs. D2-hM3Dq		0.0066	**
			D2-hM3Dq vs. D2-hM4Di		0.0118	*
			Mann-Whitney U test effect of virus in D1-Cre mice on fraction single entry choices; Test		0.0145	*
S1			2W ANOVA on effect of virus x trial D2-mCherry vs. D2-hM4Di; rewards
		(21,12)	Interaction (virus x trial)	F(10,310)=1.0	0.445	n.s.
		(21,12)	Trial	F(2.298,71.24)=934.9	<0.0001	****
		(21,12)	Virus	F(1,31)=0.5083	0.481	n.s.
S2		100 simulations/mouse vs. 60 mice	Spearman’s correlation coefficient, actual choices to criterion vs. avg. simulated choices to criterion
			Acquisition phase	r=0.8014	<0.001	**
			Test phase	r=0.7066	<0.001	**
S3	B	(10,15,6)	Kruskal-Wallis test effect of virus in D1-Cre mice on choices to criterion; Acquisition	H(2)=1.394	0.5	n.s.
	C	(10,15,6)	2W ANOVA on effect of virus x odor; Acquisition errors
			Interaction (virus x odor)	F(4,56)=0.451	0.7712	n.s.
			Odor	F(1.126,31.52)=31.79	<0.0001	****
			Virus	F(2,28)=1.84	0.178	n.s.
	D		Kruskal-Wallis test effect of virus in D1-Cre mice on choices to criterion; Test	H(2)=7.104	0.0287	*
			Uncorrected Dunn's test
			D1-mCherry vs. D1-hM4Di		0.0077	**
			D1-mCherry vs. pan-hM4Di		0.2	n.s.
			D1-hM4Di vs. pan-hM4Di		0.08	n.s.
	E		Kruskal-Wallis test effect of virus in D1-Cre mice on total nonrewarded choices; Test	H(2)=6.20	0.451	*
			Uncorrected Dunn's test
			D1-mCherry vs. D1-hM4Di		0.0128	*
			D1-mCherry vs. pan-hM4Di		0.2593	n.s.
			D1-hM4Di vs. pan-hM4Di		0.0877	n.s.
	F		Kruskal-Wallis test effect of virus in D1-Cre mice on choices to initially preferred odor; Test	H(2)=6.783	0.0337	*
			Uncorrected Dunn's test
			D1-mCherry vs. D1-hM4Di		0.0092	**
			D1-mCherry vs. pan-hM4Di		0.204	n.s.
			D1-hM4Di vs. pan-hM4Di		0.0872	n.s.
	G		Kruskal-Wallis test effect of virus in D1-Cre mice on single entry choices; Test	H(2)=9.880	0.0072	**
			Uncorrected Dunn's test
			D1-mCherry vs. D1-hM4Di		0.0109	*
			D1-mCherry vs. pan-hM4Di		0.0047	**
			D1-hM4Di vs. pan-hM4Di		0.741	n.s.
	H		Sample-based test (Stan package) Da in D1-Cre groups
			D1-mCherry vs. D1-hM4Di		0.9013	n.s.
			D1-mCherry vs. pan-hM4Di		0.9648	n.s.
			Sample-based test (Stan package) Db in D1-Cre groups
			D1-mCherry vs. D1-hM4Di		0.018	*
			D1-mCherry vs. pan-hM4Di		0.8683	n.s.
S4	A	(21,12,11)	2W ANOVA on effect of virus x odor in D2-Cre groups; single entry choices
			Interaction (virus x odor)	F(6,123)=8.3	<0.0001	****
			Virus	F(2,41)=9.81	<0.001	***
			Odor	F(1.67,68.6)=31.81	<0.0001	****
	B	(10,6)	2W ANOVA on effect of virus x odor in D1-Cre groups; single entry choices
			Interaction (virus x odor)	F(3,42)=7.13	<0.001	***
			Virus	F(1,14)=3.97	0.7	n.s.
			Odor	F(1.794,25.11)=13.45	<0.001	***
	C	(21,12,11)	Kruskal-Wallis test effect of virus in D2-Cre mice on correct choice latency; Test	H(3)=0.04	0.98	n.s.
		(21,12,11)	Kruskal-Wallis test effect of virus in D2-Cre mice on incorrect choice latency; Test	H(3)=0.21	0.9	n.s.
	D	(10,6)	Mann-Whitney U test of virus in D1-Cre mice on correct choice latency; Test		>0.999	n.s.
		(10,6)	Mann-Whitney U test of virus in D1-Cre mice on incorrect choice latency; Test		0.95	n.s.
	E	(21,12,11)	Kruskal-Wallis test effect of virus in D2-Cre mice on omissions; Test	H(3)=9.445	0.0089	**
			uncorrected Dunn's test
			D2-mCherry vs. D2-hM4Di		0.7031	n.s.
			D2-mCherry vs. D2-hM3Dq		0.0066	**
			D2-hM3Dq vs. D2-hM4Di		0.0059	**
		(10,6)	Mann-Whitney U test of virus in D1-Cre mice on omissions; Test		0.63	n.s.
	F	(18,10,10,6)	ANOVA Ddistance traveled CNO vs. saline DIO-mCherry (D1+D2-Cre) compared to D2-hM4Di, D2-hM3Dq, and D1-hM4Di	F(3,40)=22	<0.0001	****
			Uncorrected Fisher's LSD
			mCherry vs. D2-hM4Di		0.318	n.s.
			mCherry vs. D2-hM3Dq		<0.0001	****
			mCherry vs. D1-hM4Di		0.0235	*
			D2-hM3Dq vs. D1-hM4Di		0.0016	**
		(18,10,10,6)	ANOVA Drears traveled CNO vs. saline DIO-mCherry (D1+D2-Cre) compared to D2-hM4Di, D2-hM3Dq, and D1-hM4Di	F(3,40)=24.33	<0.0001
			Uncorrected Fisher's LSD
			mCherry vs. D2-hM4Di		0.259	n.s.
			mCherry vs. D2-hM3Dq		<0.0001	****
			mCherry vs. D1-hM4Di		0.0001	***
			D2-hM3Dq vs. D1-hM4Di		0.037	*
	G	(16,6,10,5)	Kruskal-Wallis test single entry choice latency DIO-mCherry (D1+D2-Cre) compared to D2-hM4Di, D2-hM3Dq, and D1-hM4Di	H(3)=6.128	0.1056	n.s.
	H	(10,7)	2W RM ANOVA across days 3-5 rotarod (day 2 CNO) mCherry vs. D2-hM3Dq
			Interaction (drug x virus)	F(2,30)= 0.4384	0.6492	n.s.
			Drug	F(2,30)= 0.096	0.9086	n.s.
			Virus	F(2,15)= 3.535	0.08	n.s.
